# Supplementary material for: Improved Passive Gamma Emission Tomography image quality in the central region of spent nuclear fuel
Source: Sci Rep. 2022 Jul 21;12:12473. doi: 10.1038/s41598-022-16642-0 (PMC9304420; doi:10.1038/s41598-022-16642-0)
Supplement: Supplementary file 1 — Supplementary Information. [file 41598_2022_16642_MOESM1_ESM.csv]

	Improved Passive Gamma Emission Tomography image quality in the central region of spent nuclear fuel
	Riina Virta, Tatiana A. Bubba, Mikael Moring, Samuli Siltanen, Tapani Honkamaa and Peter Dendooven
	Figure 2a
	Identifier in figure	Fuel type	Cooling time (a)	Burnup (GWd/tU)	Initial enrichment (%)	Image quality index: delta	axial position (cm)
	circle	ATRIUM 10	13,20	44,30	3,20	0,0368	0
	circle	ATRIUM 10	13,20	44,30	3,20	0,2314	2
	circle	ATRIUM 10	13,20	44,30	3,20	0,3660	4
	circle	ATRIUM 10	13,20	44,30	3,20	0,4671	6
	circle	ATRIUM 10	13,20	44,30	3,20	0,5954	8
	circle	ATRIUM 10	13,20	44,30	3,20	0,6605	10
	circle	ATRIUM 10	13,20	44,30	3,20	0,6822	12
	triangle	ATRIUM 10	13,20	44,30	3,20	0,0198	0
	triangle	ATRIUM 10	13,20	44,30	3,20	0,1960	2
	triangle	ATRIUM 10	13,20	44,30	3,20	0,2982	4
	triangle	ATRIUM 10	13,20	44,30	3,20	0,4312	6
	triangle	ATRIUM 10	13,20	44,30	3,20	0,5730	8
	triangle	ATRIUM 10	13,20	44,30	3,20	0,6341	10
	triangle	ATRIUM 10	13,20	44,30	3,20	0,6963	12
	Figure 2b
	Identifier in figure	Fuel type	Cooling time (a)	Burnup (GWd/tU)	Initial enrichment (%)	Image quality index
						delta	sigma
	reference empty	ATRIUM 10	13,20	44,30	3,20	0,6963	0,0418
	10 cm	ATRIUM 10	13,20	44,30	3,20	0,6341	0,0417
	8 cm	ATRIUM 10	13,20	44,30	3,20	0,5730	0,0465
	6 cm	ATRIUM 10	13,20	44,30	3,20	0,4312	0,0507
	4 cm	ATRIUM 10	13,20	44,30	3,20	0,2982	0,0452
	2 cm	ATRIUM 10	13,20	44,30	3,20	0,1960	0,0441
	0 cm	ATRIUM 10	13,20	44,30	3,20	0,0198	0,0462
	reference full-length	ATRIUM 10	13,20	44,30	3,20	-0,0545	0,0391
	Figure 3a
	Identifier in figure	Fuel type	Cooling time (a)	Burnup (GWd/tU)	Initial enrichment (%)	Image quality index
						delta	sigma
	1	VVER-440	24,80	5,70	3,60	0,2937	0,0362
	2	VVER-440	16,90	34,90	3,60	0,2271	0,0616
	3	VVER-440	6,80	54,90	4,40	0,4368	0,0193
	4	VVER-440	6,80	55,00	4,40	0,5245	0,0342
	5	VVER-440	6,80	12,50	4,40	-0,2688	0,1780
	6	VVER-440	4,80	43,00	4,40	0,3712	0,0264
	7	VVER-440	29,80	22,80	2,40	-0,1478	0,1165
	8	VVER-440	29,80	23,20	2,40	0,1314	0,1206
	9	VVER-440	7,90	42,00	4,00	0,2978	0,0540
	10	VVER-440	17,80	46,20	3,20	0,3678	0,0400
	11	VVER-440	18,80	33,80	3,20	-0,0281	0,1200
	12	VVER-440	17,90	43,70	3,82	0,1229	0,0895
	Figure 3b
	Identifier in figure	Fuel type	Cooling time (a)	Burnup (GWd/tU)	Initial enrichment (%)	Image quality index
						delta	sigma
	1	9x9-1	23,20	35,90	3,20	0,3266	0,0822
	2	9x9-1	23,20	35,40	3,20	0,2725	0,0467
	3	ATRIUM 10	15,20	43,20	3,20	0,5945	0,0512
	4	ATRIUM 10	15,20	43,20	3,20	0,6720	0,0482
	5	ATRIUM 10	13,20	44,30	3,20	0,6471	0,0391
	6	ATRIUM 10	13,20	44,30	3,20	0,7007	0,0418
	7	ATRIUM 10	13,20	49,70	3,60	0,6269	0,0523
	8	ATRIUM 10	13,20	49,70	3,60	0,6174	0,0428
	9	ATRIUM 10	13,20	49,70	3,60	0,6328	0,0471
	10	ATRIUM 10	13,20	49,70	3,60	0,6296	0,0471
	11	SVEA-96 OPTIMA	16,20	35,40	3,20	0,7847	0,0657
	12	SVEA-96 OPTIMA	16,20	35,40	3,20	0,8053	0,0848
	13	SVEA-96 OPTIMA	14,20	43,00	3,20	0,6741	0,0941
	14	SVEA-96 OPTIMA	14,20	43,00	3,20	0,7918	0,0933
	15	SVEA-96 OPTIMA	12,20	39,80	3,50	0,7441	0,0767
	16	SVEA-96 OPTIMA	11,20	40,20	3,50	0,7228	0,0862
	17	SVEA-96 OPTIMA	11,20	40,20	3,50	0,8057	0,0774
	18	SVEA-96 OPTIMA	5,20	43,60	3,80	0,6713	0,0870
	19	8x8-1	37,10	18,60	1,90	0,7064	0,0364
	20	GE12/GE14	18,20	34,90	3,20	0,5164	0,1131
	21	GE12/GE14	18,20	34,90	3,20	0,5912	0,0794
	22	GE12/GE14	17,2	35,3	3,2	0,4016	0,0917
	23	GE12/GE14	17,2	35,3	3,2	0,6808	0,0601
	24	GE12/GE14	17,20	40,80	3,20	0,5619	0,0778
	25	GE12/GE14	17,20	40,80	3,20	0,6559	0,0361
	26	GE12/GE14	14,20	43,10	3,20	0,4064	0,0943
	27	GE12/GE14	14,20	43,10	3,20	0,6371	0,0607
	28	GE12/GE14	9,20	47,40	3,50	0,6276	0,0655
	29	GE12/GE14	8,20	43,30	3,50	0,4901	0,0948
	30	GE12/GE14	8,20	43,30	3,50	0,7066	0,0491
	Figure 4a
		Fuel type	Cooling time (a)	Burnup (GWd/tU)	Initial enrichment (%)
		8x8-1	37,10	18,60	1,90
	Figure 4b
		Fuel type	Cooling time (a)	Burnup (GWd/tU)	Initial enrichment (%)
		SVEA-96 OPTIMA2	5,20	43,60	3,80
	Figure 4c
		Fuel type	Cooling time (a)	Burnup (GWd/tU)	Initial enrichment (%)
		VVER-440	29,30	34,20	1,40
	Figure 4d
		Fuel type	Cooling time (a)	Burnup (GWd/tU)	Initial enrichment (%)
		VVER-440	7,20	44,10	1,40
	Figure 5
		Fuel type	Cooling time (a)	Burnup (GWd/tU)	Initial enrichment (%)
		8x8-1	37,10	18,60	1,90
	Figure 6a
	Identifier in figure	Fuel type	Cooling time (a)	Burnup (GWd/tU)	Initial enrichment (%)	Image quality index
						delta	sigma
	cross	8x8-1	37,10	18,60	1,90	0,3626	0,0547
	square	8x8-1	37,10	18,60	1,90	-0,0629	0,0540
	plus	8x8-1	37,10	18,60	1,90	0,7064	0,0364
	tringle	8x8-1	37,10	18,60	1,90	0,4841	0,0590
	circle	8x8-1	37,10	18,60	1,90	0,5906	0,0286
	Figure 6b
	Identifier in figure	Fuel type	Cooling time (a)	Burnup (GWd/tU)	Initial enrichment (%)	Image quality index
						delta	sigma
	square	VVER-440	29,30	34,20	1,40	0,2442	0,0664
	square, filled	VVER-440	29,30	34,20	1,40	0,4038	0,0899
	triangle	VVER-440	7,20	44,10	1,40	0,4433	0,0399
	triangle, filled	VVER-440	7,20	44,10	1,40	0,2028	0,0290
	circle	VVER-440	4,20	55,40	1,40	0,3309	0,0298
	circle, filled	VVER-440	4,20	55,40	1,40	0,2454	0,0295
	diamond	VVER-440	3,10	45,90	1,40	0,1719	0,0453
	diamond, filled	VVER-440	3,10	45,90	1,40	0,2701	0,0286
	Figure 7a
	Identifier in figure	Fuel type	Cooling time (a)	Burnup (GWd/tU)	Initial enrichment (%)
	square	VVER-440	29,30	34,20	1,40
	Figure 7b
	Identifier in figure	Fuel type	Cooling time (a)	Burnup (GWd/tU)	Initial enrichment (%)
	triangle	VVER-440	7,20	44,10	1,40
	Figure 7c
	Identifier in figure	Fuel type	Cooling time (a)	Burnup (GWd/tU)	Initial enrichment (%)
	circle	VVER-440	4,20	55,40	1,40
	Figure 7d
	Identifier in figure	Fuel type	Cooling time (a)	Burnup (GWd/tU)	Initial enrichment (%)
	diamond	VVER-440	3,10	45,90	1,40
	Figure 8a
	Identifier in figure	Fuel type	Cooling time (a)	Burnup (GWd/tU)	Initial enrichment (%)	Image quality index
						delta	sigma
	orange, square	VVER-440	17,80	46,20	3,20	0,4565	0,0430
	orange, triangle	VVER-440	17,80	46,20	3,20	0,1805	0,0266
	orange, circle	VVER-440	17,80	46,20	3,20	0,3164	0,0333
	violet, square	VVER-440	6,80	55,00	4,40	0,3962	0,0314
	violet, triangle	VVER-440	6,80	55,00	4,40	0,2632	0,0258
	violet, circle	VVER-440	6,80	55,00	4,40	0,3351	0,0321
	green, square	VVER-440	6,80	12,50	4,40	-0,2694	0,1780
	green, triangle	VVER-440	6,80	12,50	4,40	-0,2504	0,1722
	green, circle	VVER-440	6,80	12,50	4,40	-0,2320	0,1790
